# Supplementary material for: Nontoxic mesoporous silica nanoparticles protect Physcomitrium patens against salt stress
Source: Stress Biol. 2025 Nov 14;5(1):69. doi: 10.1007/s44154-025-00262-5 (PMC12615889; doi:10.1007/s44154-025-00262-5)
Supplement: Supplementary file 8 — Supplementary Material 8: Table S1. The primers used for qRT-PCR. [file 44154_2025_262_MOESM8_ESM.xlsx]

## Sheet: Sheet1
Table S1. The Primers used for qRT-PCR.
Primer name	Primer sequence (5'-3')
Ppactin-F	CGGAGAGGAAGTACAGTGTGTG
Ppactin-R	ACCAGCCGTTAGAATTGAGCC
DNAJC13-F	TCGTGTTTTGGCCGTTGAG
DNAJC13-R	GCAGTTTGGGCATTTGAAGG
HSP20-F	AGATCCCTGTGAGAGATGGC
HSP20-R	AGAGGTGTGCTCGGATGAAT
dnaK(6930)-F	CGGAAGCTGAGTACGAGGAC
dnaK(6930)-R	GACACAGAGCACAAAGGACG
dnaK(12170)-F	ATCGGGGAGGCTTTGATGAA
dnaK(12170)-R	CCTCTCACGTCCCCTACTTC
POX-F	CATTCAGGTCAAATCGGGGC
POX-R	CGTTCGGTATGTTTGCTGGT
AOX-F	TGACGTTAACCATTTCGCCG
AOX-R	GGAAGCCGTGATGAAGGAAT
CPK(3920)-F	AGGTGGACACAGACAACGAT
CPK(3920)-R	ACTGTGAGTGTGGAGGTCTC
CPK(10470)-F	CGGGCTACATTTCAAAGGACG
CPK(10470)-R	GGCCATCACAGTCGGTATCA
LBD20(14860)-F	AGTATGTCCACCGAGCAGAG
LBD20(14860)-R	CTGTCCCTATTTCCTGCGGA
UGT64-F	GAGGCGCATCACTGAAGAAG
UGT64-R	ATCTACACAGTGAGCGCAGT
PR1-F	CCAGAAGACGCCGTGAAATT
PR1-R	CATTTCGCTGATCCACACCC
PIN-F	TCGTTACTGCTTGGATTGCG
PIN-R	AGTGAAGACGTCCGTATGCA
SS3-F	GGAGCAACAGAACCAAAGCA
SS3-R	CGAACTGTAACTGGAGTCGC
L-AO-F	CCTTTCCATTGCCATGTCGA
L-AO-R	ATCGTTCTTTTGCCGGCCTA
LBD20(6380)-F	GCAGACTGATCATGAAGGCG
LBD20(6380)-R	GGAATGGATGCGGGTGAAAA
