# Supplementary material for: Nontoxic mesoporous silica nanoparticles protect Physcomitrium patens against salt stress
Source: Stress Biol. 2025 Nov 14;5(1):69. doi: 10.1007/s44154-025-00262-5 (PMC12615889; doi:10.1007/s44154-025-00262-5)
Supplement: Supplementary file 9 — Supplementary Material 9: Table S2. Clean reads information table following adapter sequence filtering of raw sequencing data in P. patens treated and ntreated with MSN under 500 mM sodium chloride conditions. [file 44154_2025_262_MOESM9_ESM.xlsx]

## Sheet: Sheet1
Table S2. Clean Reads Information Table Following Adapter Sequence Filtering of Raw Sequencing Data in P. Patens Treated and Untreated with MSN under 500 mM Sodium Chloride Conditions.
Sample	Clean Reads Pairs	Clean base(bp)	Length	Q20(%)	Q30(%)	GC(%)
Mock_NaCl_1	25143701	7543110300	150;150	98.60;96.96	95.35;92.11	50.58;50.49
Mock_NaCl_2	20987732	6296319600	150;150	98.46;97.60	95.36;93.54	50.48;50.41
Mock_NaCl_3	30316244	9094873200	150;150	98.53;98.21	95.65;94.76	50.65;50.56
MSN_NaCl_1	22216618	6664985400	150;150	98.67;98.36	95.98;95.06	50.47;50.43
MSN_NaCl_2	20228217	6068465100	150;150	98.39;97.65	95.11;93.52	50.59;50.46
MSN_NaCl_3	21987836	6596350800	150;150	98.65;98.31	96.01;95.07	50.27;50.23
