# Supplementary material for: Nontoxic mesoporous silica nanoparticles protect Physcomitrium patens against salt stress
Source: Stress Biol. 2025 Nov 14;5(1):69. doi: 10.1007/s44154-025-00262-5 (PMC12615889; doi:10.1007/s44154-025-00262-5)
Supplement: Supplementary file 10 — Supplementary Material 10: Table S3. The number of upregulated and downregulated genes in the volcano plot are 455 and 553 respectively, along with their specific names. [file 44154_2025_262_MOESM10_ESM.xlsx]

## Sheet: Sheet1
Table S3. The number of upregulated and downregulated genes in the volcano plot are 455 and 553 respectively, along with their specific names.
Upregulated genes	Downregulated genes
Pp6c1_6000	-
-	Pp6c15_2840
Pp6c10_1860	Pp6c4_4440
Pp6c2_3520	Pp6c19_3060
Pp6c8_20	Pp6c6_8900
Pp6c19_10020	Pp6c1_19910
Pp6c15_1230	Pp6c8_11610
Pp6c23_11030	Pp6c6_2650
-	Pp6c11_1960
Pp6c12_3340	Pp6c9_8760
Pp6c10_7760	Pp6c25_1510
Pp6c22_820	Pp6c13_3030
Pp6c2_6930	Pp6c19_10650
Pp6c19_9440	Pp6c8_5210
Pp6c1_17970	Pp6c2_19510
Pp6c3_17610	Pp6c26_4040
Pp6c21_1890	PHYPADRAFT_124625
Pp6c15_4600	Pp6c6_520
Pp6c13_970	Pp6c4_15310
Pp6c10_12610	Pp6c22_10550
Pp6c14_2620	Pp6c6_1080
Pp6c4_2130	Pp6c6_12280
-	Pp6c8_12450
Pp6c10_2870	Pp6c1_21690
Pp6c25_11370	Pp6c9_1400
Pp6c4_3920	Pp6c16_9110
Pp6c3_4560	Pp6c5_2290
Pp6c2_16070	Pp6c1_5980
Pp6c17_6240	Pp6c19_6600
Pp6c20_10310	Pp6c22_5320
Pp6c21_1130	Pp6c9_7690
Pp6c21_11310	Pp6c12_3060
Pp6c10_7420	Pp6c12_3820
Pp6c17_400	Pp6c10_12120
Pp6c11_14080	Pp6c21_9890
Pp6c14_4770	Pp6c21_540
Pp6c24_1520	Pp6c16_720
Pp6c18_4730	Pp6c1_19500
Pp6c7_2760	Pp6c19_6370
-	Pp6c3_2240
Pp6c13_520	Pp6c4_2220
Pp6c3_16260	Pp6c4_15260
Pp6c16_10380	Pp6c5_8410
Pp6c16_4130	Pp6c9_10710
Pp6c1_14930	Pp6c24_320
Pp6c20_11070	Pp6c20_9070
ART2	Pp6c8_3900
Pp6c21_10000	Pp6c24_4310
Pp6c22_5510	Pp6c25_1050
Pp6c6_11940	Pp6c8_10150
Pp6c24_1100	Pp6c25_7100
Pp6c3_16200	Pp6c22_2900
Pp6c5_1710	Pp6c6_5020
Pp6c16_14000	Pp6c19_6810
Pp6c3_18420	Pp6c3_2770
Pp6c3_1980	Pp6c5_13510
Pp6c5_8550	Pp6c18_770
Pp6c14_11060	Pp6c13_2550
Pp6c2_9210	Pp6c1_15000
Pp6c23_4930	Pp6c17_5570
Pp6c17_6520	Pp6c18_3510
Pp6c5_9080	Pp6c22_2880
Pp6c17_10290	Pp6c20_11280
Pp6c23_5540	Pp6c25_3390
Pp6c5_9060	Pp6c7_7450
Pp6c6_3950	Pp6c22_10530
Pp6c14_5570	-
Pp6c5_520	Pp6c3_20200
Pp6c12_5510	Pp6c6_3660
Pp6c4_2860	Pp6c13_2200
Pp6c1_20930	Pp6c9_4870
Pp6c5_12210	Pp6c21_2070
Pp6c3_6630	Pp6c25_3380
Pp6c23_1350	Pp6c6_2080
Pp6c9_6980	Pp6c1_9650
Pp6c3_2050	Pp6c4_440
Pp6c6_2130	-
Pp6c14_4690	Pp6c14_7280
Pp6c3_8720	Pp6c3_4680
Pp6c18_1290	Pp6c7_13530
Pp6c1_19160	Pp6c5_14380
Pp6c1_1620	Pp6c23_8010
Pp6c6_120	Pp6c23_7180
Pp6c1_12860	Pp6c3_6760
Pp6c7_12000	Pp6c11_6800
Pp6c14_6260	Pp6c4_4550
Pp6c7_5510	Pp6c18_2060
Pp6c8_2590	Pp6c20_11630
Pp6c11_11740	Pp6c18_8920
Pp6c5_4210	Pp6c15_5980
Pp6c8_11190	Pp6c1_11630
Pp6c17_9570	Pp6c1_20740
Pp6c2_8540	Pp6c18_3600
Pp6c4_12980	Pp6c1_10950
-	Pp6c9_8140
Pp6c8_11380	Pp6c7_11520
Pp6c1_5060	Pp6c16_9960
Pp6c5_260	Pp6c21_8590
Pp6c3_8880	Pp6c2_11150
Pp6c18_5230	Pp6c3_7520
Pp6c21_4830	Pp6c20_5830
Pp6c15_11590	Pp6c22_370
Pp6c16_2000	Pp6c5_11050
Pp6c6_8740	Pp6c1_5560
Pp6c15_1860	Pp6c14_2920
Pp6c3_10890	Pp6c16_6830
Pp6c23_2540	Pp6c5_350
Pp6c2_15490	Pp6c14_14020
Pp6c14_12400	-
-	Pp6c10_12140
Pp6c17_3290	Pp6c1_6780
-	Pp6c26_1520
Pp6c6_3850	Pp6c17_11970
Pp6c14_14330	Pp6c23_3540
Pp6c20_11350	Pp6c3_2740
Pp6c24_5520	Pp6c1_5850
Pp6c23_440	Pp6c21_9100
Pp6c15_11420	Pp6c15_10680
Pp6c22_3960	Pp6c19_8760
Pp6c3_670	Pp6c25_5970
Pp6c2_4090	Pp6c3_15760
Pp6c11_13880	Pp6c12_9620
Pp6c1_18660	Pp6c13_5110
Pp6c23_4850	Pp6c22_6830
Pp6c12_12850	Pp6c20_1850
Pp6c23_9220	Pp6c9_6290
Pp6c24_8350	Pp6c17_7400
Pp6c10_10680	Pp6c26_5530
Pp6c16_3790	Pp6c4_16590
Pp6c22_11010	Pp6c13_10270
Pp6c7_7540	Pp6c10_8320
Pp6c6_4750	Pp6c6_12240
Pp6c4_16260	Pp6c6_6730
Pp6c15_10970	Pp6c18_620
Pp6c5_1610	Pp6c23_1950
Pp6c2_18020	Pp6c6_3690
Pp6c25_5400	Pp6c4_1850
Pp6c7_10470	Pp6c16_1730
Pp6c20_4470	Pp6c5_3190
Pp6c16_8820	Pp6c8_9180
Pp6c17_1420	Pp6c20_1480
Pp6c7_2560	Pp6c1_20520
Pp6c21_2460	Pp6c6_8870
Pp6c2_7610	Pp6c2_19990
Pp6c12_11350	Pp6c15_11810
Pp6c22_690	Pp6c25_370
Pp6c21_7310	Pp6c2_20200
Pp6c1_21000	Pp6c15_9000
Pp6c1_15720	Pp6c16_4290
Pp6c11_7150	Pp6c12_7080
Pp6c13_1690	Pp6c3_6000
Pp6c26_2460	Pp6c17_1800
Pp6c2_8900	Pp6c18_2730
Pp6c14_3290	Pp6c22_4770
-	Pp6c1_9540
Pp6c17_7700	Pp6c20_4010
Pp6c2_7190	Pp6c21_8630
Pp6c3_19760	Pp6c12_12700
Pp6c15_12360	Pp6c14_9440
Pp6c15_12580	Pp6c6_3920
Pp6c13_2070	Pp6c3_9680
Pp6c12_7740	Pp6c22_5700
Pp6c4_12790	Pp6c6_12290
-	Pp6c9_10840
Pp6c11_3410	Pp6c3_15530
Pp6c3_1840	Pp6c13_4790
Pp6c11_6380	Pp6c1_1850
Pp6c14_11660	Pp6c11_10470
Pp6c4_280	Pp6c22_1850
Pp6c1_2150	Pp6c8_8250
Pp6c6_3320	Pp6c3_3440
Pp6c3_8910	Pp6c9_10330
Pp6c23_9320	Pp6c25_1060
Pp6c5_13060	Pp6c14_13950
Pp6c20_11340	Pp6c25_4940
Pp6c2_6570	Pp6c13_5460
Pp6c22_4580	Pp6c19_1550
Pp6c7_14550	Pp6c21_5860
Pp6c16_4710	Pp6c15_8820
Pp6c1_12170	Pp6c13_8260
Pp6c19_10470	Pp6c25_7170
Pp6c4_4350	Pp6c7_4300
Pp6c11_40	Pp6c20_11610
Pp6c14_450	Pp6c4_6080
Pp6c5_13800	Pp6c24_6060
Pp6c18_4720	Pp6c3_15490
Pp6c10_12590	Pp6c17_2260
Pp6c26_4020	Pp6c9_3740
Pp6c6_3330	Pp6c23_10400
Pp6c21_4120	Pp6c20_3600
Pp6c2_16910	Pp6c24_8870
ART2	Pp6c4_11830
Pp6c1_5330	Pp6c3_2700
-	Pp6c3_18650
Pp6c18_7720	Pp6c5_6660
Pp6c21_5340	Pp6c7_2930
Pp6c19_10180	Pp6c15_9550
Pp6c10_5320	Pp6c23_8320
Pp6c24_1960	Pp6c20_6320
Pp6c4_12850	Pp6c23_11080
-	Pp6c2_15530
Pp6c14_970	Pp6c2_11500
Pp6c19_10850	Pp6c1_10080
Pp6c3_3840	Pp6c23_10230
Pp6c23_6760	Pp6c8_6420
Pp6c24_8370	Pp6c17_9270
Pp6c21_7500	Pp6c16_12130
-	Pp6c3_7240
Pp6c19_8420	Pp6c12_12710
Pp6c24_7520	Pp6c24_10680
Pp6c13_4020	Pp6c6_5860
Pp6c12_710	Pp6c16_9980
Pp6c20_7200	Pp6c2_1960
Pp6c5_7610	Pp6c16_2820
-	Pp6c5_7770
Pp6c7_11030	Pp6c2_19210
Pp6c21_2160	Pp6c10_1500
Pp6c18_1410	Pp6c25_6930
Pp6c16_630	Pp6c17_3400
Pp6c2_5140	Pp6c10_3580
Pp6c1_12570	Pp6c7_7440
Pp6c23_11060	Pp6c25_6460
-	Pp6c4_10310
Pp6c4_5960	Pp6c17_12640
Pp6c20_11220	Pp6c17_12330
Pp6c19_2800	Pp6c22_5850
Pp6c3_12870	Pp6c16_1120
Pp6c1_160	Pp6c11_13080
Pp6c17_5170	Pp6c25_3400
Pp6c24_2610	Pp6c15_2060
Pp6c19_1600	Pp6c9_4470
Pp6c13_2250	Pp6c21_5840
Pp6c16_6890	Pp6c17_10490
Pp6c7_11370	Pp6c8_5400
Pp6c1_17950	Pp6c6_11420
Pp6c1_10740	Pp6c26_3840
Pp6c23_9630	Pp6c18_10550
Pp6c26_7700	Pp6c13_3040
-	Pp6c3_560
Pp6c14_5390	Pp6c3_15670
Pp6c26_860	Pp6c12_7520
Pp6c23_1530	Pp6c7_10580
Pp6c2_9150	Pp6c10_13170
Pp6c9_9930	Pp6c8_11350
Pp6c23_9410	Pp6c5_11800
Pp6c5_13790	Pp6c20_7090
Pp6c14_8210	Pp6c7_8400
ART2	Pp6c24_6240
Pp6c16_6760	PHYPADRAFT_124625
Pp6c6_15460	Pp6c15_8280
Pp6c6_2630	Pp6c25_2320
Pp6c7_5910	Pp6c10_13250
Pp6c5_6180	ART2
Pp6c17_3500	Pp6c3_15910
Pp6c4_10910	Pp6c9_800
-	Pp6c9_9310
TAR1	Pp6c23_6110
Pp6c25_30	Pp6c18_530
Pp6c7_6550	Pp6c13_880
TAR1	Pp6c8_7400
Pp6c1_21820	Pp6c2_5600
Pp6c21_7240	Pp6c22_3620
Pp6c2_9800	Pp6c5_2370
Pp6c12_2210	Pp6c15_12200
Pp6c3_13710	Pp6c2_3010
Pp6c3_2920	Pp6c14_6840
Pp6c26_2270	Pp6c3_7270
Pp6c15_6300	Pp6c11_8480
Pp6c11_3450	Pp6c9_7160
Pp6c21_4600	Pp6c2_5510
Pp6c20_9930	Pp6c12_9890
Pp6c21_5600	Pp6c17_2980
ART2	Pp6c21_6170
-	Pp6c2_20700
Pp6c25_9130	Pp6c7_8120
Pp6c23_3910	Pp6c2_8000
Pp6c4_3750	-
Pp6c3_16690	Pp6c1_4360
Pp6c17_2450	Pp6c26_2200
Pp6c3_14410	Pp6c3_2230
Pp6c3_3270	Pp6c12_2660
Pp6c12_12670	Pp6c3_11940
Pp6c7_1420	Pp6c2_6810
Pp6c20_11670	Pp6c6_810
Pp6c1_21460	Pp6c11_7020
Pp6c24_7470	Pp6c2_20100
Pp6c23_10180	Pp6c9_1000
Pp6c10_1780	Pp6c2_20540
Pp6c4_3680	Pp6c7_13920
Pp6c11_8960	Pp6c10_12170
Pp6c26_1740	Pp6c3_10440
Pp6c1_17920	Pp6c2_2590
Pp6c8_9850	Pp6c2_13130
Pp6c13_3230	Pp6c5_7360
Pp6c24_790	Pp6c14_330
Pp6c13_12140	Pp6c23_2780
Pp6c8_11340	Pp6c4_16220
Pp6c21_8390	Pp6c26_4970
Pp6c11_7630	Pp6c23_2340
-	Pp6c18_1130
Pp6c7_13420	Pp6c1_12790
Pp6c18_7650	Pp6c4_2580
Pp6c22_2760	Pp6c6_10610
Pp6c6_1990	Pp6c11_6830
Pp6c7_10920	Pp6c16_8670
Pp6c20_11230	Pp6c7_2230
Pp6c19_1700	Pp6c25_1290
-	Pp6c4_9830
Pp6c11_4440	Pp6c24_10780
Pp6c18_780	Pp6c3_13300
Pp6c17_11750	Pp6c4_8210
Pp6c14_13700	Pp6c13_3370
-	Pp6c19_10640
Pp6c20_8980	Pp6c19_9270
Pp6c7_550	Pp6c8_7350
Pp6c10_7120	Pp6c19_10670
Pp6c16_4930	Pp6c5_6570
Pp6c26_3870	Pp6c8_5290
Pp6c20_3370	Pp6c2_14840
Pp6c3_4900	Pp6c7_12890
Pp6c22_3750	Pp6c7_2580
Pp6c21_9300	Pp6c17_6650
Pp6c16_1930	Pp6c20_7880
Pp6c12_7760	Pp6c2_8630
Pp6c16_13250	Pp6c4_9940
Pp6c1_4550	Pp6c1_21630
Pp6c1_13140	Pp6c19_10690
Pp6c24_950	Pp6c25_12270
Pp6c9_2360	Pp6c1_9830
Pp6c3_16700	Pp6c23_4010
Pp6c19_11030	Pp6c21_3000
Pp6c11_14180	Pp6c7_6900
Pp6c3_14860	Pp6c19_9450
Pp6c16_7910	Pp6c26_7000
-	Pp6c25_7230
ART2	Pp6c13_750
Pp6c11_3220	Pp6c20_2210
Pp6c13_9930	Pp6c2_20180
Pp6c4_15570	Pp6c23_1310
Pp6c12_5460	Pp6c14_5860
Pp6c20_9060	Pp6c22_1250
Pp6c3_8960	Pp6c10_5850
Pp6c7_1200	Pp6c12_7960
Pp6c25_9530	Pp6c17_1580
ART2	Pp6c17_8140
Pp6c14_5380	Pp6c26_5480
Pp6c1_450	Pp6c21_4820
Pp6c18_7090	Pp6c2_19880
Pp6c12_690	Pp6c11_8060
Pp6c1_12020	Pp6c15_5850
Pp6c5_13130	Pp6c1_19650
Pp6c18_1640	Pp6c20_3560
Pp6c1_17040	Pp6c7_4500
Pp6c16_14050	Pp6c17_9360
Pp6c21_7200	Pp6c7_4430
Pp6c25_6130	Pp6c10_10610
Pp6c10_11630	Pp6c6_8890
Pp6c1_11360	Pp6c23_2030
Pp6c17_9690	Pp6c3_10380
Pp6c8_3000	Pp6c7_7410
-	Pp6c19_4790
Pp6c19_7360	Pp6c4_10640
Pp6c19_7500	Pp6c4_3050
Pp6c16_1010	Pp6c12_10110
-	Pp6c4_3870
Pp6c23_4070	Pp6c6_13620
Pp6c6_12190	Pp6c3_10090
Pp6c24_50	Pp6c3_5290
Pp6c20_1150	Pp6c10_4740
Pp6c21_7160	Pp6c2_10220
Pp6c25_5690	Pp6c9_12940
Pp6c11_6700	Pp6c5_12680
Pp6c17_8850	Pp6c4_6710
Pp6c23_4060	Pp6c5_4190
Pp6c8_5060	Pp6c3_2260
Pp6c24_8950	Pp6c2_4400
Pp6c12_11980	Pp6c9_1820
Pp6c7_1180	PHYPADRAFT_124625
Pp6c5_1940	Pp6c10_13180
Pp6c13_7940	Pp6c10_8220
Pp6c14_6630	Pp6c17_9470
Pp6c4_10060	Pp6c5_9190
Pp6c23_2290	Pp6c26_8300
Pp6c19_9280	Pp6c16_5640
Pp6c20_1980	Pp6c2_6530
Pp6c3_13120	Pp6c3_120
-	Pp6c26_5540
Pp6c8_3240	Pp6c17_6410
Pp6c16_2900	Pp6c13_10030
Pp6c22_2400	Pp6c26_7010
Pp6c3_710	Pp6c2_11280
Pp6c11_4730	Pp6c12_8770
Pp6c10_7630	Pp6c6_10970
Pp6c10_1080	Pp6c3_20270
Pp6c8_3300	Pp6c26_1160
Pp6c15_5240	Pp6c9_270
Pp6c7_4180	Pp6c10_2620
Pp6c4_8320	Pp6c8_6030
Pp6c3_19530	Pp6c2_11190
Pp6c22_9550	Pp6c7_13270
Pp6c16_9190	Pp6c7_10800
Pp6c5_510	Pp6c1_7170
Pp6c15_6580	Pp6c10_7200
Pp6c4_10030	Pp6c4_2000
Pp6c4_2850	Pp6c15_11510
Pp6c5_5370	Pp6c4_15240
Pp6c11_2980	Pp6c24_560
Pp6c8_3950	Pp6c24_6000
Pp6c21_8120	Pp6c14_5840
Pp6c3_12960	Pp6c20_5560
Pp6c19_7450	Pp6c12_1920
Pp6c15_6540	Pp6c5_5060
Pp6c17_10220	Pp6c13_3570
Pp6c6_6690	Pp6c26_1050
Pp6c5_2550	-
Pp6c5_8030	Pp6c6_6740
Pp6c3_14440	Pp6c1_10990
Pp6c12_13030	Pp6c12_7690
Pp6c12_2800	Pp6c4_9120
Pp6c15_4270	Pp6c5_7440
Pp6c17_7380	Pp6c23_4390
Pp6c13_3930	Pp6c3_4930
Pp6c1_10340	Pp6c10_8860
Pp6c1_20990	Pp6c5_7300
Pp6c2_16880	Pp6c2_10940
Pp6c20_8510	Pp6c1_6750
Pp6c15_870	Pp6c20_10370
ART2	Pp6c12_10620
Pp6c26_2500	Pp6c26_160
Pp6c13_3010	Pp6c11_7950
Pp6c24_4340	Pp6c10_1460
Pp6c23_6030	Pp6c9_9730
Pp6c24_4140	Pp6c8_350
-	Pp6c3_6420
Pp6c20_3090	Pp6c1_20710
Pp6c24_4480	Pp6c4_14920
Pp6c24_4360	Pp6c16_9630
Pp6c12_10580	Pp6c26_3020
-	Pp6c19_1100
Pp6c6_7830	Pp6c3_1490
Pp6c11_10980	Pp6c15_6610
Pp6c16_2490	Pp6c13_11800
ART2	Pp6c1_17990
Pp6c7_13540	Pp6c14_13220
Pp6c2_13820	Pp6c19_7390
Pp6c26_4990	Pp6c5_3920
-	Pp6c23_6720
Pp6c14_13690	Pp6c1_10680
Pp6c1_11320	Pp6c24_3100
Pp6c8_9760	Pp6c5_14060
Pp6c26_2800	Pp6c24_2790
Pp6c7_7740	Pp6c25_4980
Pp6c7_12140	Pp6c11_7850
Pp6c11_1090	Pp6c1_7890
Pp6c7_11200	Pp6c25_5980
	Pp6c17_3980
	Pp6c11_1930
	Pp6c5_2390
	Pp6c25_8280
	Pp6c11_8320
	Pp6c1_5840
	Pp6c8_11250
	Pp6c1_11020
	Pp6c5_690
	-
	Pp6c18_6550
	Pp6c20_6460
	Pp6c3_4000
	Pp6c10_11470
	Pp6c13_2970
	Pp6c21_3670
	Pp6c8_6460
	Pp6c6_270
	Pp6c14_5510
	Pp6c21_4490
	Pp6c23_360
	Pp6c4_15330
	Pp6c1_14330
	Pp6c18_5780
	Pp6c5_10770
	Pp6c5_2270
	Pp6c16_9100
	Pp6c25_9900
	Pp6c12_12990
	Pp6c21_8550
	Pp6c5_5580
	Pp6c11_1640
	Pp6c1_15300
	Pp6c24_2180
	Pp6c12_9670
	Pp6c16_7330
	Pp6c1_6720
	Pp6c14_13100
	Pp6c16_2310
	Pp6c6_13360
	Pp6c17_10310
	Pp6c22_360
	Pp6c20_10030
	Pp6c25_9600
	Pp6c2_14190
	Pp6c7_12960
	Pp6c16_11220
	Pp6c3_3540
	Pp6c2_13250
	Pp6c18_1550
	Pp6c20_2600
	Pp6c8_12940
	Pp6c26_120
	Pp6c22_8120
	Pp6c4_14770
	Pp6c11_3180
	Pp6c7_12700
	Pp6c2_4910
	Pp6c15_8290
	Pp6c3_12090
	Pp6c22_6750
	Pp6c13_3810
	Pp6c20_7770
	Pp6c14_13260
	Pp6c20_7750
	Pp6c5_12860
	Pp6c17_2280
	Pp6c23_9600
	-
	Pp6c16_3180
	Pp6c3_7200
	Pp6c19_1200
	Pp6c9_4750
	Pp6c10_1510
	Pp6c17_8530
	Pp6c4_12140
	Pp6c12_4430
	Pp6c17_10210
	-
	Pp6c13_10000
	Pp6c3_3010
	Pp6c7_890
	Pp6c14_8740
	Pp6c16_8360
	Pp6c8_8640
	Pp6c23_2640
	Pp6c4_16650
	Pp6c6_160
	Pp6c15_3310
	Pp6c21_470
	Pp6c22_6130
	Pp6c15_11490
	Pp6c7_7630
	Pp6c3_3530
	Pp6c7_8080
	Pp6c9_1250
	Pp6c9_5770
	Pp6c7_9790
